# Supplementary material for: New, Fully Implantable Device for Selective Clearance of CSF-Target Molecules: Proof of Concept in a Murine Model of Alzheimer’s Disease
Source: Int J Mol Sci. 2022 Aug 17;23(16):9256. doi: 10.3390/ijms23169256 (PMC9408974; doi:10.3390/ijms23169256)
Supplement: Supplementary file 1 [file ijms-23-09256-s001.zip]

Archive with 1 entries (1 files):
- ijms-1866485-supplementary.pdf
